# Supplementary material for: Implementation of Systematic Bioanalysis of Antibody–Drug Conjugates for Preclinical Pharmacokinetic Study of Ado-Trastuzumab Emtansine (T-DM1) in Rats
Source: Pharmaceutics. 2023 Feb 24;15(3):756. doi: 10.3390/pharmaceutics15030756 (PMC10056844; doi:10.3390/pharmaceutics15030756)
Supplement: Supplementary file 1 [file pharmaceutics-15-00756-s001.zip]

Archive with 1 entries (1 files):
- pharmaceutics-2159884-supplementary.pdf
